# Supplementary material for: A Comparative Peptidomic Characterization of Cultured Skeletal Muscle Tissues Derived From db/db Mice
Source: Front Endocrinol (Lausanne). 2019 Oct 29;10:741. doi: 10.3389/fendo.2019.00741 (PMC6828820; doi:10.3389/fendo.2019.00741)
Supplement: Table S1 — Primers used in this study. [file Table_1.XLSX]

## Sheet: Sheet1
Table S1 Primers used in this study
Glut4	F 5 ' GATGAGAAACGGAAGTTGGAGAGA'3	R 5 ' GCACCACTGCGATGATCAGA'3
Pgc1α	F 5 'CCCTGCCATTGTTAAGACC'3	R 5 'TGCTGCTGTTCCTGTTTTC'3
PPIA	F 5 'GAGCTGTTTGCAGACAAAGTTC'3'3	R 5 'CCCTGGCACATGAATCCTGG'3
