# Supplementary material for: A Comparative Peptidomic Characterization of Cultured Skeletal Muscle Tissues Derived From db/db Mice
Source: Front Endocrinol (Lausanne). 2019 Oct 29;10:741. doi: 10.3389/fendo.2019.00741 (PMC6828820; doi:10.3389/fendo.2019.00741)
Supplement: Table S2 — GO terms corresponded to the precursor proteins relative to these differentially secreted peptides in skeletal muscle from db/db mice. [file Table_2.XLSX]

## Sheet: TOP20 GO-BP
Table S2. GO terms corresponded to the precursor proteins relative to these differentially secreted peptides in skeletal muscle from db/db mice
GO_Term Definition	Type	Diff Proteins with GO annotation (59)	All Proteins with GO annotation (468)	Enrich factor	P-value	log(P-value)	Protein_in_this_GO term
Wnt receptor signaling pathway	biological_process	10 out of 59 genes, 16.9%	10 out of 468 genes, 2.1%	8.04762	4.98316e-10	9.3025	tr|Q2TAW4|Q2TAW4_MOUSE, tr|A0A2I3BS20|A0A2I3BS20_MOUSE, tr|A0A2I3BQM5|A0A2I3BQM5_MOUSE, tr|A0A2I3BPL1|A0A2I3BPL1_MOUSE, sp|Q02566|MYH6_MOUSE, tr|A0A2I3BPW0|A0A2I3BPW0_MOUSE, tr|B2RQQ1|B2RQQ1_MOUSE, tr|Q8CGR9|Q8CGR9_MOUSE, sp|Q9QYG0|NDRG2_MOUSE, tr|A0A2I3BQR5|A0A2I3BQR5_MOUSE
regulation of vascular endothelial growth factor production	biological_process	7 out of 59 genes, 11.9%	7 out of 468 genes, 1.5%	7.93333	3.65791e-07	6.43677	tr|A0A2I3BPL1|A0A2I3BPL1_MOUSE, tr|A0A2I3BPW0|A0A2I3BPW0_MOUSE, tr|Q8CGR9|Q8CGR9_MOUSE, tr|A0A2I3BS20|A0A2I3BS20_MOUSE, sp|Q9QYG0|NDRG2_MOUSE, tr|A0A2I3BQM5|A0A2I3BQM5_MOUSE, tr|A0A2I3BQR5|A0A2I3BQR5_MOUSE
negative regulation of smooth muscle cell proliferation	biological_process	7 out of 59 genes, 11.9%	7 out of 468 genes, 1.5%	7.93333	3.65791e-07	6.43677	tr|A0A2I3BPL1|A0A2I3BPL1_MOUSE, tr|A0A2I3BPW0|A0A2I3BPW0_MOUSE, tr|Q8CGR9|Q8CGR9_MOUSE, tr|A0A2I3BS20|A0A2I3BS20_MOUSE, sp|Q9QYG0|NDRG2_MOUSE, tr|A0A2I3BQM5|A0A2I3BQM5_MOUSE, tr|A0A2I3BQR5|A0A2I3BQR5_MOUSE
adult heart development	biological_process	6 out of 59 genes, 10.2%	6 out of 468 genes, 1.3%	7.84615	3.18859e-06	5.4964	sp|Q02566|MYH6_MOUSE, tr|B2RQQ1|B2RQQ1_MOUSE, sp|Q91Z83|MYH7_MOUSE, tr|Q2TAW4|Q2TAW4_MOUSE, tr|B2RY26|B2RY26_MOUSE, tr|B2RXX9|B2RXX9_MOUSE
glucose catabolic process	biological_process	5 out of 59 genes, 8.5%	5 out of 468 genes, 1.1%	7.72727	2.73392e-05	4.56321	sp|P17751|TPIS_MOUSE, tr|D2KHZ9|D2KHZ9_MOUSE, sp|P16858|G3P_MOUSE, tr|S4R257|S4R257_MOUSE, tr|A0A0A0MQF6|A0A0A0MQF6_MOUSE
hexose catabolic process	biological_process	5 out of 59 genes, 8.5%	5 out of 468 genes, 1.1%	7.72727	2.73392e-05	4.56321	sp|P17751|TPIS_MOUSE, tr|D2KHZ9|D2KHZ9_MOUSE, sp|P16858|G3P_MOUSE, tr|S4R257|S4R257_MOUSE, tr|A0A0A0MQF6|A0A0A0MQF6_MOUSE
monosaccharide catabolic process	biological_process	5 out of 59 genes, 8.5%	5 out of 468 genes, 1.1%	7.72727	2.73392e-05	4.56321	sp|P17751|TPIS_MOUSE, tr|D2KHZ9|D2KHZ9_MOUSE, sp|P16858|G3P_MOUSE, tr|S4R257|S4R257_MOUSE, tr|A0A0A0MQF6|A0A0A0MQF6_MOUSE
regulation of heart rate	biological_process	9 out of 59 genes, 15.3%	10 out of 468 genes, 2.1%	7.28571	4.12606e-08	7.38446	sp|P58771|TPM1_MOUSE, tr|Q545Y3|Q545Y3_MOUSE, tr|Q2TAW4|Q2TAW4_MOUSE, tr|B2RXX9|B2RXX9_MOUSE, sp|Q02566|MYH6_MOUSE, tr|B2RQQ1|B2RQQ1_MOUSE, sp|Q91Z83|MYH7_MOUSE, tr|B2RY26|B2RY26_MOUSE, tr|Q8BSH3|Q8BSH3_MOUSE
regulation of striated muscle contraction	biological_process	7 out of 59 genes, 11.9%	9 out of 468 genes, 1.9%	6.26316	1.06971e-05	4.97073	sp|Q91Z83|MYH7_MOUSE, sp|P70402|MYBPH_MOUSE, tr|Q14AV0|Q14AV0_MOUSE, tr|Q148P3|Q148P3_MOUSE, tr|B2RY26|B2RY26_MOUSE, sp|P09542|MYL3_MOUSE, tr|B2RXX9|B2RXX9_MOUSE
negative regulation of cytokine production	biological_process	7 out of 59 genes, 11.9%	10 out of 468 genes, 2.1%	5.66667	3.21368e-05	4.493	tr|A0A2I3BPL1|A0A2I3BPL1_MOUSE, tr|A0A2I3BPW0|A0A2I3BPW0_MOUSE, tr|Q8CGR9|Q8CGR9_MOUSE, tr|A0A2I3BS20|A0A2I3BS20_MOUSE, sp|Q9QYG0|NDRG2_MOUSE, tr|A0A2I3BQM5|A0A2I3BQM5_MOUSE, tr|A0A2I3BQR5|A0A2I3BQR5_MOUSE
regulation of heart contraction	biological_process	10 out of 59 genes, 16.9%	18 out of 468 genes, 3.8%	4.44737	9.58696e-06	5.01832	sp|P58771|TPM1_MOUSE, tr|Q545Y3|Q545Y3_MOUSE, tr|Q2TAW4|Q2TAW4_MOUSE, tr|B2RXX9|B2RXX9_MOUSE, sp|Q02566|MYH6_MOUSE, tr|B2RQQ1|B2RQQ1_MOUSE, sp|Q91Z83|MYH7_MOUSE, tr|B2RY26|B2RY26_MOUSE, tr|Q8BSH3|Q8BSH3_MOUSE, sp|P09542|MYL3_MOUSE
ventricular cardiac muscle morphogenesis	biological_process	10 out of 59 genes, 16.9%	18 out of 468 genes, 3.8%	4.44737	9.58696e-06	5.01832	sp|P58771|TPM1_MOUSE, tr|Q545Y3|Q545Y3_MOUSE, tr|Q2TAW4|Q2TAW4_MOUSE, tr|B2RXX9|B2RXX9_MOUSE, sp|Q02566|MYH6_MOUSE, tr|B2RQQ1|B2RQQ1_MOUSE, sp|Q91Z83|MYH7_MOUSE, tr|B2RY26|B2RY26_MOUSE, tr|Q8BSH3|Q8BSH3_MOUSE, sp|P09542|MYL3_MOUSE
regulation of muscle contraction	biological_process	10 out of 59 genes, 16.9%	19 out of 468 genes, 4.1%	4.12195	1.82545e-05	4.73863	sp|P58771|TPM1_MOUSE, tr|Q545Y3|Q545Y3_MOUSE, sp|P70402|MYBPH_MOUSE, tr|Q14AV0|Q14AV0_MOUSE, tr|Q148P3|Q148P3_MOUSE, tr|B2RXX9|B2RXX9_MOUSE, sp|Q91Z83|MYH7_MOUSE, tr|B2RY26|B2RY26_MOUSE, tr|Q8BSH3|Q8BSH3_MOUSE, sp|P09542|MYL3_MOUSE
heart process	biological_process	14 out of 59 genes, 23.7%	29 out of 468 genes, 6.2%	3.82258	1.03731e-06	5.98409	sp|P05977|MYL1_MOUSE, sp|P58771|TPM1_MOUSE, tr|Q545Y3|Q545Y3_MOUSE, tr|Q2TAW4|Q2TAW4_MOUSE, sp|P68134|ACTS_MOUSE, tr|B2RXX9|B2RXX9_MOUSE, sp|Q02566|MYH6_MOUSE, tr|B2RQQ1|B2RQQ1_MOUSE, tr|Q545G5|Q545G5_MOUSE, sp|Q91Z83|MYH7_MOUSE, tr|B2RY26|B2RY26_MOUSE, tr|Q8BSH3|Q8BSH3_MOUSE, tr|Q545T7|Q545T7_MOUSE, sp|P09542|MYL3_MOUSE
heart contraction	biological_process	14 out of 59 genes, 23.7%	29 out of 468 genes, 6.2%	3.82258	1.03731e-06	5.98409	sp|P05977|MYL1_MOUSE, sp|P58771|TPM1_MOUSE, tr|Q545Y3|Q545Y3_MOUSE, tr|Q2TAW4|Q2TAW4_MOUSE, sp|P68134|ACTS_MOUSE, tr|B2RXX9|B2RXX9_MOUSE, sp|Q02566|MYH6_MOUSE, tr|B2RQQ1|B2RQQ1_MOUSE, tr|Q545G5|Q545G5_MOUSE, sp|Q91Z83|MYH7_MOUSE, tr|B2RY26|B2RY26_MOUSE, tr|Q8BSH3|Q8BSH3_MOUSE, tr|Q545T7|Q545T7_MOUSE, sp|P09542|MYL3_MOUSE
cardiac muscle contraction	biological_process	14 out of 59 genes, 23.7%	29 out of 468 genes, 6.2%	3.82258	1.03731e-06	5.98409	sp|P05977|MYL1_MOUSE, sp|P58771|TPM1_MOUSE, tr|Q545Y3|Q545Y3_MOUSE, tr|Q2TAW4|Q2TAW4_MOUSE, sp|P68134|ACTS_MOUSE, tr|B2RXX9|B2RXX9_MOUSE, sp|Q02566|MYH6_MOUSE, tr|B2RQQ1|B2RQQ1_MOUSE, tr|Q545G5|Q545G5_MOUSE, sp|Q91Z83|MYH7_MOUSE, tr|B2RY26|B2RY26_MOUSE, tr|Q8BSH3|Q8BSH3_MOUSE, tr|Q545T7|Q545T7_MOUSE, sp|P09542|MYL3_MOUSE
glucose metabolic process	biological_process	11 out of 59 genes, 18.6%	23 out of 468 genes, 4.9%	3.79592	2.12089e-05	4.67348	sp|P05064|ALDOA_MOUSE, sp|P17751|TPIS_MOUSE, tr|D2KHZ9|D2KHZ9_MOUSE, tr|A6ZI44|A6ZI44_MOUSE, sp|P21550|ENOB_MOUSE, sp|Q9WUB3|PYGM_MOUSE, tr|Q5FWB7|Q5FWB7_MOUSE, sp|P09411|PGK1_MOUSE, tr|S4R257|S4R257_MOUSE, sp|P16858|G3P_MOUSE, tr|A0A0A0MQF6|A0A0A0MQF6_MOUSE
circulatory system process	biological_process	14 out of 59 genes, 23.7%	34 out of 468 genes, 7.3%	3.24658	1.1303e-05	4.9468	sp|P05977|MYL1_MOUSE, sp|P58771|TPM1_MOUSE, tr|Q545Y3|Q545Y3_MOUSE, tr|Q2TAW4|Q2TAW4_MOUSE, sp|P68134|ACTS_MOUSE, tr|B2RXX9|B2RXX9_MOUSE, sp|Q02566|MYH6_MOUSE, tr|B2RQQ1|B2RQQ1_MOUSE, tr|Q545G5|Q545G5_MOUSE, sp|Q91Z83|MYH7_MOUSE, tr|B2RY26|B2RY26_MOUSE, tr|Q8BSH3|Q8BSH3_MOUSE, tr|Q545T7|Q545T7_MOUSE, sp|P09542|MYL3_MOUSE
blood circulation	biological_process	14 out of 59 genes, 23.7%	34 out of 468 genes, 7.3%	3.24658	1.1303e-05	4.9468	sp|P05977|MYL1_MOUSE, sp|P58771|TPM1_MOUSE, tr|Q545Y3|Q545Y3_MOUSE, tr|Q2TAW4|Q2TAW4_MOUSE, sp|P68134|ACTS_MOUSE, tr|B2RXX9|B2RXX9_MOUSE, sp|Q02566|MYH6_MOUSE, tr|B2RQQ1|B2RQQ1_MOUSE, tr|Q545G5|Q545G5_MOUSE, sp|Q91Z83|MYH7_MOUSE, tr|B2RY26|B2RY26_MOUSE, tr|Q8BSH3|Q8BSH3_MOUSE, tr|Q545T7|Q545T7_MOUSE, sp|P09542|MYL3_MOUSE
striated muscle contraction	biological_process	17 out of 59 genes, 28.8%	48 out of 468 genes, 10.3%	2.79612	1.20489e-05	4.91905	sp|P58771|TPM1_MOUSE, tr|Q545Y3|Q545Y3_MOUSE, tr|A6ZI44|A6ZI44_MOUSE, tr|Q2TAW4|Q2TAW4_MOUSE, sp|P68134|ACTS_MOUSE, tr|B2RXX9|B2RXX9_MOUSE, tr|Q545G5|Q545G5_MOUSE, tr|Q545T7|Q545T7_MOUSE, tr|B2RY26|B2RY26_MOUSE, tr|Q8BSH3|Q8BSH3_MOUSE, sp|P09542|MYL3_MOUSE, sp|P05064|ALDOA_MOUSE, sp|P05977|MYL1_MOUSE, tr|Q5FWB7|Q5FWB7_MOUSE, tr|B2RQQ1|B2RQQ1_MOUSE, sp|Q02566|MYH6_MOUSE, sp|Q91Z83|MYH7_MOUSE
