# Supplementary material for: A Comparative Peptidomic Characterization of Cultured Skeletal Muscle Tissues Derived From db/db Mice
Source: Front Endocrinol (Lausanne). 2019 Oct 29;10:741. doi: 10.3389/fendo.2019.00741 (PMC6828820; doi:10.3389/fendo.2019.00741)
Supplement: Table S3 — Pathway terms corresponded to the precursor proteins relative to these differentially secreted peptides in skeletal muscle from db/db mice. [file Table_3.XLSX]

## Sheet: Sheet1
Table S3. Pathway terms corresponded to the precursor proteins relative to these differentially secreted peptides in skeletal muscle from db/db mice
GO_Term Definition	Type	Diff Proteins with Pathway annotation (48)	All Proteins with Pathway annotation (452)	Enrich factor	P-value	log(P-value)	Protein_in_this_Pathway term
Glycolysis / Gluconeogenesis		10 (20.83%)	18 (3.98%)	5.23367	1.6768e-06	5.77552	sp|P17751|TPIS_MOUSE, sp|P16858|G3P_MOUSE, tr|A0A0A0MQF6|A0A0A0MQF6_MOUSE, tr|D2KHZ9|D2KHZ9_MOUSE, tr|S4R257|S4R257_MOUSE, sp|P21550|ENOB_MOUSE, sp|P05064|ALDOA_MOUSE, tr|A6ZI44|A6ZI44_MOUSE, tr|Q5FWB7|Q5FWB7_MOUSE, sp|P09411|PGK1_MOUSE
Dilated cardiomyopathy		17 (35.42%)	62 (13.72%)	2.58163	4.15372e-05	4.38156	tr|E9Q8K5|E9Q8K5_MOUSE, tr|E9Q8N1|E9Q8N1_MOUSE, sp|P09542|MYL3_MOUSE, tr|F7CR78|F7CR78_MOUSE, sp|A2ASS6|TITIN_MOUSE, sp|P58771|TPM1_MOUSE, tr|Q545Y3|Q545Y3_MOUSE, tr|Q8BSH3|Q8BSH3_MOUSE, sp|P70402|MYBPH_MOUSE, tr|Q148P3|Q148P3_MOUSE, tr|Q14AV0|Q14AV0_MOUSE, sp|Q02566|MYH6_MOUSE, sp|Q91Z83|MYH7_MOUSE, tr|B2RQQ1|B2RQQ1_MOUSE, tr|B2RXX9|B2RXX9_MOUSE, tr|B2RY26|B2RY26_MOUSE, tr|Q2TAW4|Q2TAW4_MOUSE
Hypertrophic cardiomyopathy (HCM)		17 (35.42%)	62 (13.72%)	2.58163	4.15372e-05	4.38156	tr|E9Q8K5|E9Q8K5_MOUSE, tr|E9Q8N1|E9Q8N1_MOUSE, sp|P09542|MYL3_MOUSE, tr|F7CR78|F7CR78_MOUSE, sp|A2ASS6|TITIN_MOUSE, sp|P58771|TPM1_MOUSE, tr|Q545Y3|Q545Y3_MOUSE, tr|Q8BSH3|Q8BSH3_MOUSE, sp|P70402|MYBPH_MOUSE, tr|Q148P3|Q148P3_MOUSE, tr|Q14AV0|Q14AV0_MOUSE, sp|Q02566|MYH6_MOUSE, sp|Q91Z83|MYH7_MOUSE, tr|B2RQQ1|B2RQQ1_MOUSE, tr|B2RXX9|B2RXX9_MOUSE, tr|B2RY26|B2RY26_MOUSE, tr|Q2TAW4|Q2TAW4_MOUSE
Microbial metabolism in diverse environments		10 (20.83%)	25 (5.53%)	3.76673	7.0259e-05	4.1533	sp|P17751|TPIS_MOUSE, sp|P16858|G3P_MOUSE, tr|A0A0A0MQF6|A0A0A0MQF6_MOUSE, tr|D2KHZ9|D2KHZ9_MOUSE, tr|S4R257|S4R257_MOUSE, sp|P21550|ENOB_MOUSE, sp|P05064|ALDOA_MOUSE, tr|A6ZI44|A6ZI44_MOUSE, tr|Q5FWB7|Q5FWB7_MOUSE, sp|P09411|PGK1_MOUSE
Tight junction		8 (16.67%)	17 (3.76%)	4.43351	0.000106305	3.97344	sp|P97457|MLRS_MOUSE, tr|Q545G1|Q545G1_MOUSE, sp|Q02566|MYH6_MOUSE, sp|Q91Z83|MYH7_MOUSE, tr|B2RQQ1|B2RQQ1_MOUSE, tr|B2RXX9|B2RXX9_MOUSE, tr|B2RY26|B2RY26_MOUSE, tr|Q2TAW4|Q2TAW4_MOUSE
Viral myocarditis		6 (12.5%)	12 (2.65%)	4.71698	0.000597321	3.22379	sp|Q02566|MYH6_MOUSE, sp|Q91Z83|MYH7_MOUSE, tr|B2RQQ1|B2RQQ1_MOUSE, tr|B2RXX9|B2RXX9_MOUSE, tr|B2RY26|B2RY26_MOUSE, tr|Q2TAW4|Q2TAW4_MOUSE
Malaria		6 (12.5%)	12 (2.65%)	4.71698	0.000597321	3.22379	tr|Q91VB8|Q91VB8_MOUSE, tr|Q9CWS5|Q9CWS5_MOUSE, tr|Q9CY06|Q9CY06_MOUSE, tr|Q9CY10|Q9CY10_MOUSE, tr|A8DUK4|A8DUK4_MOUSE, tr|A8DUK7|A8DUK7_MOUSE
Regulation of actin cytoskeleton		9 (18.75%)	33 (7.3%)	2.56849	0.00434351	2.36216	sp|P97457|MLRS_MOUSE, tr|Q545G1|Q545G1_MOUSE, sp|Q02566|MYH6_MOUSE, sp|Q91Z83|MYH7_MOUSE, tr|B2RQQ1|B2RQQ1_MOUSE, tr|B2RXX9|B2RXX9_MOUSE, tr|B2RY26|B2RY26_MOUSE, tr|Q2TAW4|Q2TAW4_MOUSE, tr|E9PYJ9|E9PYJ9_MOUSE
Cardiac muscle contraction		10 (20.83%)	47 (10.4%)	2.00288	0.0175452	1.75584	sp|P09542|MYL3_MOUSE, sp|P58771|TPM1_MOUSE, tr|Q545Y3|Q545Y3_MOUSE, tr|Q8BSH3|Q8BSH3_MOUSE, sp|Q02566|MYH6_MOUSE, sp|Q91Z83|MYH7_MOUSE, tr|B2RQQ1|B2RQQ1_MOUSE, tr|B2RXX9|B2RXX9_MOUSE, tr|B2RY26|B2RY26_MOUSE, tr|Q2TAW4|Q2TAW4_MOUSE
Metabolic pathways		15 (31.25%)	84 (18.58%)	1.68192	0.0179665	1.74554	sp|P17751|TPIS_MOUSE, sp|P07310|KCRM_MOUSE, tr|A2RTA0|A2RTA0_MOUSE, sp|P16858|G3P_MOUSE, tr|A0A0A0MQF6|A0A0A0MQF6_MOUSE, tr|D2KHZ9|D2KHZ9_MOUSE, tr|S4R257|S4R257_MOUSE, sp|Q3V1D3|AMPD1_MOUSE, tr|A0A0G2JFD4|A0A0G2JFD4_MOUSE, sp|P21550|ENOB_MOUSE, sp|P05064|ALDOA_MOUSE, tr|A6ZI44|A6ZI44_MOUSE, tr|Q5FWB7|Q5FWB7_MOUSE, sp|P09411|PGK1_MOUSE, sp|Q6P8J7|KCRS_MOUSE
Vascular smooth muscle contraction		6 (12.5%)	23 (5.09%)	2.4558	0.0258959	1.58677	sp|Q02566|MYH6_MOUSE, sp|Q91Z83|MYH7_MOUSE, tr|B2RQQ1|B2RQQ1_MOUSE, tr|B2RXX9|B2RXX9_MOUSE, tr|B2RY26|B2RY26_MOUSE, tr|Q2TAW4|Q2TAW4_MOUSE
Fructose and mannose metabolism		4 (8.33%)	13 (2.88%)	2.89236	0.0390475	1.40841	sp|P17751|TPIS_MOUSE, sp|P05064|ALDOA_MOUSE, tr|A6ZI44|A6ZI44_MOUSE, tr|Q5FWB7|Q5FWB7_MOUSE
Pentose phosphate pathway		3 (6.25%)	8 (1.77%)	3.53107	0.0429953	1.36658	sp|P05064|ALDOA_MOUSE, tr|A6ZI44|A6ZI44_MOUSE, tr|Q5FWB7|Q5FWB7_MOUSE
Arginine and proline metabolism		3 (6.25%)	8 (1.77%)	3.53107	0.0429953	1.36658	sp|P07310|KCRM_MOUSE, tr|A2RTA0|A2RTA0_MOUSE, sp|Q6P8J7|KCRS_MOUSE
