# Supplementary material for: A Comparative Peptidomic Characterization of Cultured Skeletal Muscle Tissues Derived From db/db Mice
Source: Front Endocrinol (Lausanne). 2019 Oct 29;10:741. doi: 10.3389/fendo.2019.00741 (PMC6828820; doi:10.3389/fendo.2019.00741)
Supplement: Table S5 — Precursor proteins-to-precursor proteins interaction from STRING database. [file Table_5.XLSX]

## Sheet: PPI_Reslut
Table S5.Precursor proteins-to-precursor proteins interaction from STRING database.
node1_string	node1_query	node2_string	node2_query	node1_string_external_id	node2_string_external_id	combined_score
Ttn	tr|E9Q8K5|E9Q8K5_MOUSE;tr|F7CR78|F7CR78_MOUSE;sp|A2ASS6|TITIN_MOUSE	Neb	tr|A2AQA9|A2AQA9_MOUSE	10090.ENSMUSP00000097561	10090.ENSMUSP00000047763	0.999
Tpi1	sp|P17751|TPIS_MOUSE	Gapdh	sp|P16858|G3P_MOUSE	10090.ENSMUSP00000130858	10090.ENSMUSP00000113942	0.997
Pgk1-rs7	sp|P09411|PGK1_MOUSE	Tpi1	sp|P17751|TPIS_MOUSE	10090.ENSMUSP00000136544	10090.ENSMUSP00000130858	0.996
Tpi1	sp|P17751|TPIS_MOUSE	Aldoa	sp|P05064|ALDOA_MOUSE	10090.ENSMUSP00000130858	10090.ENSMUSP00000084846	0.994
Acta1	sp|P68134|ACTS_MOUSE	Mylpf	sp|P97457|MLRS_MOUSE	10090.ENSMUSP00000034453	10090.ENSMUSP00000032910	0.994
Neb	tr|A2AQA9|A2AQA9_MOUSE	Myl1	tr|Q545G5|Q545G5_MOUSE;sp|P05977|MYL1_MOUSE	10090.ENSMUSP00000047763	10090.ENSMUSP00000027151	0.994
Myh6	sp|Q02566|MYH6_MOUSE	Myl3	sp|P09542|MYL3_MOUSE	10090.ENSMUSP00000080538	10090.ENSMUSP00000078715	0.993
Ttn	tr|E9Q8K5|E9Q8K5_MOUSE;tr|F7CR78|F7CR78_MOUSE;sp|A2ASS6|TITIN_MOUSE	Myl1	tr|Q545G5|Q545G5_MOUSE;sp|P05977|MYL1_MOUSE	10090.ENSMUSP00000097561	10090.ENSMUSP00000027151	0.989
Gapdh	sp|P16858|G3P_MOUSE	Aldoa	sp|P05064|ALDOA_MOUSE	10090.ENSMUSP00000113942	10090.ENSMUSP00000084846	0.988
Pgk1-rs7	sp|P09411|PGK1_MOUSE	Gapdh	sp|P16858|G3P_MOUSE	10090.ENSMUSP00000136544	10090.ENSMUSP00000113942	0.987
Ttn	tr|E9Q8K5|E9Q8K5_MOUSE;tr|F7CR78|F7CR78_MOUSE;sp|A2ASS6|TITIN_MOUSE	Myl3	sp|P09542|MYL3_MOUSE	10090.ENSMUSP00000097561	10090.ENSMUSP00000078715	0.985
Ttn	tr|E9Q8K5|E9Q8K5_MOUSE;tr|F7CR78|F7CR78_MOUSE;sp|A2ASS6|TITIN_MOUSE	Myh6	sp|Q02566|MYH6_MOUSE	10090.ENSMUSP00000097561	10090.ENSMUSP00000080538	0.985
Myh6	sp|Q02566|MYH6_MOUSE	Myl1	tr|Q545G5|Q545G5_MOUSE;sp|P05977|MYL1_MOUSE	10090.ENSMUSP00000080538	10090.ENSMUSP00000027151	0.973
Mylpf	sp|P97457|MLRS_MOUSE	Myl1	tr|Q545G5|Q545G5_MOUSE;sp|P05977|MYL1_MOUSE	10090.ENSMUSP00000032910	10090.ENSMUSP00000027151	0.971
Hbb-bt	tr|A8DUK4|A8DUK4_MOUSE	Hba-a2	tr|Q91VB8|Q91VB8_MOUSE	10090.ENSMUSP00000095794	10090.ENSMUSP00000090895	0.956
Myl3	sp|P09542|MYL3_MOUSE	Neb	tr|A2AQA9|A2AQA9_MOUSE	10090.ENSMUSP00000078715	10090.ENSMUSP00000047763	0.951
Tpi1	sp|P17751|TPIS_MOUSE	Eno3	sp|P21550|ENOB_MOUSE	10090.ENSMUSP00000130858	10090.ENSMUSP00000072620	0.947
Ckmt2	sp|Q6P8J7|KCRS_MOUSE	Ckm	sp|P07310|KCRM_MOUSE	10090.ENSMUSP00000022122	10090.ENSMUSP00000003643	0.943
Myl3	sp|P09542|MYL3_MOUSE	Myl1	tr|Q545G5|Q545G5_MOUSE;sp|P05977|MYL1_MOUSE	10090.ENSMUSP00000078715	10090.ENSMUSP00000027151	0.938
Myh6	sp|Q02566|MYH6_MOUSE	Neb	tr|A2AQA9|A2AQA9_MOUSE	10090.ENSMUSP00000080538	10090.ENSMUSP00000047763	0.935
Ttn	tr|E9Q8K5|E9Q8K5_MOUSE;tr|F7CR78|F7CR78_MOUSE;sp|A2ASS6|TITIN_MOUSE	Ldb3	tr|E9PYJ9|E9PYJ9_MOUSE	10090.ENSMUSP00000097561	10090.ENSMUSP00000022327	0.931
Acta1	sp|P68134|ACTS_MOUSE	Myl1	tr|Q545G5|Q545G5_MOUSE;sp|P05977|MYL1_MOUSE	10090.ENSMUSP00000034453	10090.ENSMUSP00000027151	0.898
Aldoa	sp|P05064|ALDOA_MOUSE	Eno3	sp|P21550|ENOB_MOUSE	10090.ENSMUSP00000084846	10090.ENSMUSP00000072620	0.885
Pgk1-rs7	sp|P09411|PGK1_MOUSE	Eno3	sp|P21550|ENOB_MOUSE	10090.ENSMUSP00000136544	10090.ENSMUSP00000072620	0.875
Eno3	sp|P21550|ENOB_MOUSE	Pygm	sp|Q9WUB3|PYGM_MOUSE	10090.ENSMUSP00000072620	10090.ENSMUSP00000047564	0.873
Myl1	tr|Q545G5|Q545G5_MOUSE;sp|P05977|MYL1_MOUSE	Ckm	sp|P07310|KCRM_MOUSE	10090.ENSMUSP00000027151	10090.ENSMUSP00000003643	0.857
Myl1	tr|Q545G5|Q545G5_MOUSE;sp|P05977|MYL1_MOUSE	Ldb3	tr|E9PYJ9|E9PYJ9_MOUSE	10090.ENSMUSP00000027151	10090.ENSMUSP00000022327	0.847
Pgk1-rs7	sp|P09411|PGK1_MOUSE	Aldoa	sp|P05064|ALDOA_MOUSE	10090.ENSMUSP00000136544	10090.ENSMUSP00000084846	0.827
Myl3	sp|P09542|MYL3_MOUSE	Ckmt2	sp|Q6P8J7|KCRS_MOUSE	10090.ENSMUSP00000078715	10090.ENSMUSP00000022122	0.811
Neb	tr|A2AQA9|A2AQA9_MOUSE	Ldb3	tr|E9PYJ9|E9PYJ9_MOUSE	10090.ENSMUSP00000047763	10090.ENSMUSP00000022327	0.81
Eno3	sp|P21550|ENOB_MOUSE	Ckm	sp|P07310|KCRM_MOUSE	10090.ENSMUSP00000072620	10090.ENSMUSP00000003643	0.803
Ttn	tr|E9Q8K5|E9Q8K5_MOUSE;tr|F7CR78|F7CR78_MOUSE;sp|A2ASS6|TITIN_MOUSE	Acta1	sp|P68134|ACTS_MOUSE	10090.ENSMUSP00000097561	10090.ENSMUSP00000034453	0.8
Myh6	sp|Q02566|MYH6_MOUSE	Acta1	sp|P68134|ACTS_MOUSE	10090.ENSMUSP00000080538	10090.ENSMUSP00000034453	0.798
Ttn	tr|E9Q8K5|E9Q8K5_MOUSE;tr|F7CR78|F7CR78_MOUSE;sp|A2ASS6|TITIN_MOUSE	Ckmt2	sp|Q6P8J7|KCRS_MOUSE	10090.ENSMUSP00000097561	10090.ENSMUSP00000022122	0.792
Tpi1	sp|P17751|TPIS_MOUSE	Pygm	sp|Q9WUB3|PYGM_MOUSE	10090.ENSMUSP00000130858	10090.ENSMUSP00000047564	0.771
Ttn	tr|E9Q8K5|E9Q8K5_MOUSE;tr|F7CR78|F7CR78_MOUSE;sp|A2ASS6|TITIN_MOUSE	Mylpf	sp|P97457|MLRS_MOUSE	10090.ENSMUSP00000097561	10090.ENSMUSP00000032910	0.77
Ttn	tr|E9Q8K5|E9Q8K5_MOUSE;tr|F7CR78|F7CR78_MOUSE;sp|A2ASS6|TITIN_MOUSE	Ckm	sp|P07310|KCRM_MOUSE	10090.ENSMUSP00000097561	10090.ENSMUSP00000003643	0.768
Acta1	sp|P68134|ACTS_MOUSE	Ckm	sp|P07310|KCRM_MOUSE	10090.ENSMUSP00000034453	10090.ENSMUSP00000003643	0.765
Pygm	sp|Q9WUB3|PYGM_MOUSE	Ckm	sp|P07310|KCRM_MOUSE	10090.ENSMUSP00000047564	10090.ENSMUSP00000003643	0.76
Mybph	sp|P70402|MYBPH_MOUSE	Myl1	tr|Q545G5|Q545G5_MOUSE;sp|P05977|MYL1_MOUSE	10090.ENSMUSP00000141104	10090.ENSMUSP00000027151	0.756
Myl3	sp|P09542|MYL3_MOUSE	Acta1	sp|P68134|ACTS_MOUSE	10090.ENSMUSP00000078715	10090.ENSMUSP00000034453	0.748
Mybph	sp|P70402|MYBPH_MOUSE	Ttn	tr|E9Q8K5|E9Q8K5_MOUSE;tr|F7CR78|F7CR78_MOUSE;sp|A2ASS6|TITIN_MOUSE	10090.ENSMUSP00000141104	10090.ENSMUSP00000097561	0.746
Mylpf	sp|P97457|MLRS_MOUSE	Ckm	sp|P07310|KCRM_MOUSE	10090.ENSMUSP00000032910	10090.ENSMUSP00000003643	0.735
Eno3	sp|P21550|ENOB_MOUSE	Ckmt2	sp|Q6P8J7|KCRS_MOUSE	10090.ENSMUSP00000072620	10090.ENSMUSP00000022122	0.729
Gapdh	sp|P16858|G3P_MOUSE	Eno3	sp|P21550|ENOB_MOUSE	10090.ENSMUSP00000113942	10090.ENSMUSP00000072620	0.721
Eno3	sp|P21550|ENOB_MOUSE	Hint1	sp|P70349|HINT1_MOUSE	10090.ENSMUSP00000072620	10090.ENSMUSP00000020504	0.709
Ldb3	tr|E9PYJ9|E9PYJ9_MOUSE	Ckmt2	sp|Q6P8J7|KCRS_MOUSE	10090.ENSMUSP00000022327	10090.ENSMUSP00000022122	0.704
Myh6	sp|Q02566|MYH6_MOUSE	Ldb3	tr|E9PYJ9|E9PYJ9_MOUSE	10090.ENSMUSP00000080538	10090.ENSMUSP00000022327	0.699
Ampd1	sp|Q3V1D3|AMPD1_MOUSE	Myl1	tr|Q545G5|Q545G5_MOUSE;sp|P05977|MYL1_MOUSE	10090.ENSMUSP00000088217	10090.ENSMUSP00000027151	0.691
Mybph	sp|P70402|MYBPH_MOUSE	Mylpf	sp|P97457|MLRS_MOUSE	10090.ENSMUSP00000141104	10090.ENSMUSP00000032910	0.684
Gapdh	sp|P16858|G3P_MOUSE	Acta1	sp|P68134|ACTS_MOUSE	10090.ENSMUSP00000113942	10090.ENSMUSP00000034453	0.67
Ampd1	sp|Q3V1D3|AMPD1_MOUSE	Pygm	sp|Q9WUB3|PYGM_MOUSE	10090.ENSMUSP00000088217	10090.ENSMUSP00000047564	0.667
Myl3	sp|P09542|MYL3_MOUSE	Ldb3	tr|E9PYJ9|E9PYJ9_MOUSE	10090.ENSMUSP00000078715	10090.ENSMUSP00000022327	0.666
Neb	tr|A2AQA9|A2AQA9_MOUSE	Mylpf	sp|P97457|MLRS_MOUSE	10090.ENSMUSP00000047763	10090.ENSMUSP00000032910	0.665
Myl1	tr|Q545G5|Q545G5_MOUSE;sp|P05977|MYL1_MOUSE	Ckmt2	sp|Q6P8J7|KCRS_MOUSE	10090.ENSMUSP00000027151	10090.ENSMUSP00000022122	0.662
Myh6	sp|Q02566|MYH6_MOUSE	Mylpf	sp|P97457|MLRS_MOUSE	10090.ENSMUSP00000080538	10090.ENSMUSP00000032910	0.659
Aldoa	sp|P05064|ALDOA_MOUSE	Ckmt2	sp|Q6P8J7|KCRS_MOUSE	10090.ENSMUSP00000084846	10090.ENSMUSP00000022122	0.654
Myl3	sp|P09542|MYL3_MOUSE	Ckm	sp|P07310|KCRM_MOUSE	10090.ENSMUSP00000078715	10090.ENSMUSP00000003643	0.654
Myh6	sp|Q02566|MYH6_MOUSE	Ckm	sp|P07310|KCRM_MOUSE	10090.ENSMUSP00000080538	10090.ENSMUSP00000003643	0.653
Neb	tr|A2AQA9|A2AQA9_MOUSE	Acta1	sp|P68134|ACTS_MOUSE	10090.ENSMUSP00000047763	10090.ENSMUSP00000034453	0.65
Mybph	sp|P70402|MYBPH_MOUSE	Myh6	sp|Q02566|MYH6_MOUSE	10090.ENSMUSP00000141104	10090.ENSMUSP00000080538	0.648
Ldb3	tr|E9PYJ9|E9PYJ9_MOUSE	Ckm	sp|P07310|KCRM_MOUSE	10090.ENSMUSP00000022327	10090.ENSMUSP00000003643	0.639
Myl3	sp|P09542|MYL3_MOUSE	Eno3	sp|P21550|ENOB_MOUSE	10090.ENSMUSP00000078715	10090.ENSMUSP00000072620	0.637
Pygm	sp|Q9WUB3|PYGM_MOUSE	Ckmt2	sp|Q6P8J7|KCRS_MOUSE	10090.ENSMUSP00000047564	10090.ENSMUSP00000022122	0.636
Myh6	sp|Q02566|MYH6_MOUSE	Ckmt2	sp|Q6P8J7|KCRS_MOUSE	10090.ENSMUSP00000080538	10090.ENSMUSP00000022122	0.633
Ttn	tr|E9Q8K5|E9Q8K5_MOUSE;tr|F7CR78|F7CR78_MOUSE;sp|A2ASS6|TITIN_MOUSE	Eno3	sp|P21550|ENOB_MOUSE	10090.ENSMUSP00000097561	10090.ENSMUSP00000072620	0.579
Eno3	sp|P21550|ENOB_MOUSE	Mylpf	sp|P97457|MLRS_MOUSE	10090.ENSMUSP00000072620	10090.ENSMUSP00000032910	0.576
Pygm	sp|Q9WUB3|PYGM_MOUSE	Myl1	tr|Q545G5|Q545G5_MOUSE;sp|P05977|MYL1_MOUSE	10090.ENSMUSP00000047564	10090.ENSMUSP00000027151	0.575
Eno3	sp|P21550|ENOB_MOUSE	Myl1	tr|Q545G5|Q545G5_MOUSE;sp|P05977|MYL1_MOUSE	10090.ENSMUSP00000072620	10090.ENSMUSP00000027151	0.569
Pygm	sp|Q9WUB3|PYGM_MOUSE	Ldb3	tr|E9PYJ9|E9PYJ9_MOUSE	10090.ENSMUSP00000047564	10090.ENSMUSP00000022327	0.557
Acta1	sp|P68134|ACTS_MOUSE	Ckmt2	sp|Q6P8J7|KCRS_MOUSE	10090.ENSMUSP00000034453	10090.ENSMUSP00000022122	0.544
Eno3	sp|P21550|ENOB_MOUSE	Ldb3	tr|E9PYJ9|E9PYJ9_MOUSE	10090.ENSMUSP00000072620	10090.ENSMUSP00000022327	0.523
Acta1	sp|P68134|ACTS_MOUSE	Ldb3	tr|E9PYJ9|E9PYJ9_MOUSE	10090.ENSMUSP00000034453	10090.ENSMUSP00000022327	0.519
Aldoa	sp|P05064|ALDOA_MOUSE	Pygm	sp|Q9WUB3|PYGM_MOUSE	10090.ENSMUSP00000084846	10090.ENSMUSP00000047564	0.515
Gapdh	sp|P16858|G3P_MOUSE	Myh6	sp|Q02566|MYH6_MOUSE	10090.ENSMUSP00000113942	10090.ENSMUSP00000080538	0.515
Gapdh	sp|P16858|G3P_MOUSE	Ckm	sp|P07310|KCRM_MOUSE	10090.ENSMUSP00000113942	10090.ENSMUSP00000003643	0.513
Eno3	sp|P21550|ENOB_MOUSE	Acta1	sp|P68134|ACTS_MOUSE	10090.ENSMUSP00000072620	10090.ENSMUSP00000034453	0.511
Mylpf	sp|P97457|MLRS_MOUSE	Ldb3	tr|E9PYJ9|E9PYJ9_MOUSE	10090.ENSMUSP00000032910	10090.ENSMUSP00000022327	0.507
Myl3	sp|P09542|MYL3_MOUSE	Pygm	sp|Q9WUB3|PYGM_MOUSE	10090.ENSMUSP00000078715	10090.ENSMUSP00000047564	0.492
Ampd1	sp|Q3V1D3|AMPD1_MOUSE	Mylpf	sp|P97457|MLRS_MOUSE	10090.ENSMUSP00000088217	10090.ENSMUSP00000032910	0.487
Ampd1	sp|Q3V1D3|AMPD1_MOUSE	Ckm	sp|P07310|KCRM_MOUSE	10090.ENSMUSP00000088217	10090.ENSMUSP00000003643	0.482
Gapdh	sp|P16858|G3P_MOUSE	Pygm	sp|Q9WUB3|PYGM_MOUSE	10090.ENSMUSP00000113942	10090.ENSMUSP00000047564	0.481
Pgk1-rs7	sp|P09411|PGK1_MOUSE	Pygm	sp|Q9WUB3|PYGM_MOUSE	10090.ENSMUSP00000136544	10090.ENSMUSP00000047564	0.48
Mylpf	sp|P97457|MLRS_MOUSE	Ckmt2	sp|Q6P8J7|KCRS_MOUSE	10090.ENSMUSP00000032910	10090.ENSMUSP00000022122	0.472
Ttn	tr|E9Q8K5|E9Q8K5_MOUSE;tr|F7CR78|F7CR78_MOUSE;sp|A2ASS6|TITIN_MOUSE	Pygm	sp|Q9WUB3|PYGM_MOUSE	10090.ENSMUSP00000097561	10090.ENSMUSP00000047564	0.466
Mybph	sp|P70402|MYBPH_MOUSE	Neb	tr|A2AQA9|A2AQA9_MOUSE	10090.ENSMUSP00000141104	10090.ENSMUSP00000047763	0.464
Pgk1-rs7	sp|P09411|PGK1_MOUSE	Acta1	sp|P68134|ACTS_MOUSE	10090.ENSMUSP00000136544	10090.ENSMUSP00000034453	0.459
Myl3	sp|P09542|MYL3_MOUSE	Mylpf	sp|P97457|MLRS_MOUSE	10090.ENSMUSP00000078715	10090.ENSMUSP00000032910	0.435
Pygm	sp|Q9WUB3|PYGM_MOUSE	Acta1	sp|P68134|ACTS_MOUSE	10090.ENSMUSP00000047564	10090.ENSMUSP00000034453	0.429
Aldoa	sp|P05064|ALDOA_MOUSE	Ckm	sp|P07310|KCRM_MOUSE	10090.ENSMUSP00000084846	10090.ENSMUSP00000003643	0.425
Gapdh	sp|P16858|G3P_MOUSE	Myl3	sp|P09542|MYL3_MOUSE	10090.ENSMUSP00000113942	10090.ENSMUSP00000078715	0.413
Car3	sp|P16015|CAH3_MOUSE	Ckm	sp|P07310|KCRM_MOUSE	10090.ENSMUSP00000029076	10090.ENSMUSP00000003643	0.41
