# Supplementary material for: A Comparative Peptidomic Characterization of Cultured Skeletal Muscle Tissues Derived From db/db Mice
Source: Front Endocrinol (Lausanne). 2019 Oct 29;10:741. doi: 10.3389/fendo.2019.00741 (PMC6828820; doi:10.3389/fendo.2019.00741)
Supplement: Table S6 — The information of candidate peptides for functional evaluation. [file Table_6.XLSX]

## Sheet: Sheet1
Table S6 The information of candidate peptides for functional evaluation.
Name	Peptide Seq.	Protein IDs	Dmass	Theo. Mr	Exp. Mr	Charge	Confience	Spectrum Num.	Is Unique	Identified by	DB_bio1	DB_bio2	DB_bio3	DB_bio4	DB	DB CV	NC_bio1	NC_bio2	NC_bio3	NC_bio4	NC	NC CV	DB:NC	DB:NC P-value	Diff_state
P1	AVGAVFDISNADRLGSSEVEQ	sp|P07310|KCRM_MOUSE;tr|A2RTA0|A2RTA0_MOUSE	-0.00572094	2163.04	2163.04	2	99	1	1	DB_bio1;DB_bio2;DB_bio3;DB_bio4;NC_bio1;NC_bio2;NC_bio3;NC_bio4	7174163	5525136	3590773	6238011	5.63202e+06	0.2697	72719	597778	898112	747277	578972	0.6202	9.728	0.00524293	up
P2	ADRLGSSEVEQVQLV	sp|P07310|KCRM_MOUSE;tr|A2RTA0|A2RTA0_MOUSE	-0.00508145	1628.83	1628.84	2	99	1	1	DB_bio1;DB_bio3;DB_bio4;NC_bio1;NC_bio2	7230875	0	7813252	7499058	7514395	0.0388	2909683	2449661	0	0	2679672	0.1214	2.804	0.000682232	up
P3	GADPEDVITGAFK	sp|P97457|MLRS_MOUSE;tr|Q545G1|Q545G1_MOUSE	-0.00465838	1318.64	1318.64	2	99	1	1	DB_bio1;DB_bio2;DB_bio3;DB_bio4;NC_bio1;NC_bio2;NC_bio4	9226139	4866635	8674552	6229425	7.24919e+06	0.2833	3557658	4447788	0	4197225	4067557	0.1128	1.782	0.0313376	up
P4	RVPTPNVSVVDLTCRLEKPAK	sp|P16858|G3P_MOUSE;tr|A0A0A0MQF6|A0A0A0MQF6_MOUSE;tr|D2KHZ9|D2KHZ9_MOUSE	0.0101045	2378.32	2378.31	4	99	4	1	DB_bio1;DB_bio2;DB_bio3;DB_bio4;NC_bio2;NC_bio3;NC_bio4	3307509	3867017	2460829	2.93843e+06	3.14345e+06	0.189	0	1.80145e+06	2.29772e+06	2060132	2.0531e+06	0.1209	1.531	0.0220117	up
P5	DKETPSGFTLDDV	sp|P07310|KCRM_MOUSE;tr|A2RTA0|A2RTA0_MOUSE	0.00684395	1422.66	1422.65	2	99	1	1	DB_bio1;DB_bio2;DB_bio3;DB_bio4;NC_bio1;NC_bio3;NC_bio4	632775	997042	924483	1356149	977612	0.3043	2980504	0	1598176	1555679	2.04479e+06	0.3964	0.478	0.0367644	down
P6	NEHLGYVLTCPS	sp|P07310|KCRM_MOUSE;tr|A2RTA0|A2RTA0_MOUSE	0.000781989	1388.64	1388.64	2	99	1	1	DB_bio1;DB_bio2;DB_bio3;DB_bio4;NC_bio1;NC_bio2;NC_bio3;NC_bio4	2391736	2194703	2343153	1856607	2.19655e+06	0.11	4563274	2468649	8370100	11354740	6.68919e+06	0.5913	0.328	0.030983	down
P7	VLTCPSNLGTGLRG	sp|P07310|KCRM_MOUSE;tr|A2RTA0|A2RTA0_MOUSE	-0.00811468	1443.74	1443.75	2	99	1	1	DB_bio1;DB_bio3;NC_bio1;NC_bio3;NC_bio4	753746	0	389417	0	571582	0.4507	2717255	0	1994757	3825945	2.84599e+06	0.3241	0.201	0.0182645	down
